# Supplementary material for: PK-PD integration of enrofloxacin and cefquinome alone and in combination against Klebsiella pneumoniae using an in vitro dynamic model
Source: Front Pharmacol. 2023 Oct 6;14:1226936. doi: 10.3389/fphar.2023.1226936 (PMC10587432; doi:10.3389/fphar.2023.1226936)
Supplement: Supplementary file 1 [file DataSheet1.ZIP]

Archive with 121 entries (114 files):
- Chromatogram/
- Chromatogram/cefquinome/
- Chromatogram/cefquinome/WYZ20230102-CEQ.wiff
- Chromatogram/cefquinome/WYZ20230103-CEQ.wiff
- Chromatogram/cefquinome/WYZ20230103-CEQ.wiff.scan
- Chromatogram/cefquinome/WYZ20230108-CEQ.wiff
- Chromatogram/cefquinome/WYZ20230108-CEQ.wiff.scan
- Chromatogram/cefquinome/WYZ20230108-CEQLUNGHSL.wiff
- Chromatogram/cefquinome/WYZ20230112-CEQ.wiff
- Chromatogram/cefquinome/WYZ20230112-CEQ.wiff.scan
- Chromatogram/cefquinome/wyz20230110-ceq.wiff
- Chromatogram/cefquinome/wyz20230110-ceq.wiff.scan
- Chromatogram/enrofloxacin/
- Chromatogram/enrofloxacin/0.25 0.75ppm/
- Chromatogram/enrofloxacin/0.25 0.75ppm/1000ppb.pdf
- Chromatogram/enrofloxacin/0.25 0.75ppm/1000tj.pdf
- Chromatogram/enrofloxacin/0.25 0.75ppm/100ppb.pdf
- Chromatogram/enrofloxacin/0.25 0.75ppm/100tj.pdf
- Chromatogram/enrofloxacin/0.25 0.75ppm/10ppb.pdf
- Chromatogram/enrofloxacin/0.25 0.75ppm/2000tj.pdf
- Chromatogram/enrofloxacin/0.25 0.75ppm/200tj.pdf
- Chromatogram/enrofloxacin/0.25 0.75ppm/20tj.pdf
- Chromatogram/enrofloxacin/0.25 0.75ppm/500tj.pdf
- Chromatogram/enrofloxacin/0.25 0.75ppm/50tj.pdf
- Chromatogram/enrofloxacin/0.25 0.75ppm/ENR0.25T-0H.pdf
- Chromatogram/enrofloxacin/0.25 0.75ppm/ENR0.25T-12H.pdf
- Chromatogram/enrofloxacin/0.25 0.75ppm/ENR0.25T-1H.pdf
- Chromatogram/enrofloxacin/0.25 0.75ppm/ENR0.25T-24H.pdf
- Chromatogram/enrofloxacin/0.25 0.75ppm/ENR0.25T-30H.pdf
- Chromatogram/enrofloxacin/0.25 0.75ppm/ENR0.25T-3H.pdf
- Chromatogram/enrofloxacin/0.25 0.75ppm/ENR0.25T-6H.pdf
- Chromatogram/enrofloxacin/0.25 0.75ppm/ENR0.25T-9H.pdf
- Chromatogram/enrofloxacin/0.25 0.75ppm/ENR0.75T-0H.pdf
- Chromatogram/enrofloxacin/0.25 0.75ppm/ENR0.75T-12H.pdf
- Chromatogram/enrofloxacin/0.25 0.75ppm/ENR0.75T-1H.pdf
- Chromatogram/enrofloxacin/0.25 0.75ppm/ENR0.75T-24H.pdf
- Chromatogram/enrofloxacin/0.25 0.75ppm/ENR0.75T-30H.pdf
- Chromatogram/enrofloxacin/0.25 0.75ppm/ENR0.75T-3H-1.pdf
- Chromatogram/enrofloxacin/0.25 0.75ppm/ENR0.75T-3H.pdf
- Chromatogram/enrofloxacin/0.25 0.75ppm/ENR0.75T-6H.pdf
- Chromatogram/enrofloxacin/0.25 0.75ppm/ENR0.75T-9H.pdf
- Chromatogram/enrofloxacin/0.25 0.75ppm/kb.pdf
- Chromatogram/enrofloxacin/0.25 0.75ppm/kb2.pdf
- Chromatogram/enrofloxacin/1.25 1.5ppm/
- Chromatogram/enrofloxacin/1.25 1.5ppm/1.5T-0H.pdf
- Chromatogram/enrofloxacin/1.25 1.5ppm/1.5T-12H.pdf
- Chromatogram/enrofloxacin/1.25 1.5ppm/1.5T-1H.pdf
- Chromatogram/enrofloxacin/1.25 1.5ppm/1.5T-24H.pdf
- Chromatogram/enrofloxacin/1.25 1.5ppm/1.5T-30H.pdf
- Chromatogram/enrofloxacin/1.25 1.5ppm/1.5T-3H.pdf
- Chromatogram/enrofloxacin/1.25 1.5ppm/1.5T-6H.pdf
- Chromatogram/enrofloxacin/1.25 1.5ppm/1.5T-9H.pdf
- Chromatogram/enrofloxacin/1.25 1.5ppm/1.75T-0H.pdf
- Chromatogram/enrofloxacin/1.25 1.5ppm/1.75T-12H.pdf
- Chromatogram/enrofloxacin/1.25 1.5ppm/1.75T-1H.pdf
- Chromatogram/enrofloxacin/1.25 1.5ppm/1.75T-24H.pdf
- Chromatogram/enrofloxacin/1.25 1.5ppm/1.75T-30H.pdf
- Chromatogram/enrofloxacin/1.25 1.5ppm/1.75T-3H.pdf
- Chromatogram/enrofloxacin/1.25 1.5ppm/1.75T-6H.pdf
- Chromatogram/enrofloxacin/1.25 1.5ppm/1.75T-9H.pdf
- Chromatogram/enrofloxacin/1.25 1.5ppm/10.pdf
- Chromatogram/enrofloxacin/1.25 1.5ppm/100.pdf
- Chromatogram/enrofloxacin/1.25 1.5ppm/1000.pdf
- Chromatogram/enrofloxacin/1.25 1.5ppm/1000ppb.pdf
- Chromatogram/enrofloxacin/1.25 1.5ppm/100ppb.pdf
- Chromatogram/enrofloxacin/1.25 1.5ppm/2000ppb.pdf
- Chromatogram/enrofloxacin/1.25 1.5ppm/200ppb.pdf
- Chromatogram/enrofloxacin/1.25 1.5ppm/20ppb.pdf
- Chromatogram/enrofloxacin/1.25 1.5ppm/500ppb.pdf
- Chromatogram/enrofloxacin/1.25 1.5ppm/50ppb.pdf
- Chromatogram/enrofloxacin/1.25 1.5ppm/kb2.pdf
- Chromatogram/enrofloxacin/1S 1.5S 2S 2Tppm/
- Chromatogram/enrofloxacin/1S 1.5S 2S 2Tppm/1000ppb.pdf
- Chromatogram/enrofloxacin/1S 1.5S 2S 2Tppm/100ppb.pdf
- Chromatogram/enrofloxacin/1S 1.5S 2S 2Tppm/2000ppb.pdf
- Chromatogram/enrofloxacin/1S 1.5S 2S 2Tppm/200ppb.pdf
- Chromatogram/enrofloxacin/1S 1.5S 2S 2Tppm/20ppb.pdf
- Chromatogram/enrofloxacin/1S 1.5S 2S 2Tppm/2S ppmRetest/
- Chromatogram/enrofloxacin/1S 1.5S 2S 2Tppm/2S ppmRetest/ENR2S-0-1.pdf
- Chromatogram/enrofloxacin/1S 1.5S 2S 2Tppm/2S ppmRetest/ENR2S-0.pdf
- Chromatogram/enrofloxacin/1S 1.5S 2S 2Tppm/2S ppmRetest/ENR2S-1-1.pdf
- Chromatogram/enrofloxacin/1S 1.5S 2S 2Tppm/2S ppmRetest/ENR2S-1.pdf
- Chromatogram/enrofloxacin/1S 1.5S 2S 2Tppm/2S ppmRetest/ENR2S-12-2.pdf
- Chromatogram/enrofloxacin/1S 1.5S 2S 2Tppm/2S ppmRetest/ENR2S-15.pdf
- Chromatogram/enrofloxacin/1S 1.5S 2S 2Tppm/2S ppmRetest/ENR2S-24.pdf
- Chromatogram/enrofloxacin/1S 1.5S 2S 2Tppm/2S ppmRetest/ENR2S-3-1.pdf
- Chromatogram/enrofloxacin/1S 1.5S 2S 2Tppm/2S ppmRetest/ENR2S-3.pdf
- Chromatogram/enrofloxacin/1S 1.5S 2S 2Tppm/2S ppmRetest/ENR2S-30.pdf
- Chromatogram/enrofloxacin/1S 1.5S 2S 2Tppm/2S ppmRetest/ENR2S-6.pdf
- Chromatogram/enrofloxacin/1S 1.5S 2S 2Tppm/2S ppmRetest/ENR2S-9-1.pdf
- Chromatogram/enrofloxacin/1S 1.5S 2S 2Tppm/2S ppmRetest/ENR2S-9.pdf
- Chromatogram/enrofloxacin/1S 1.5S 2S 2Tppm/500ppb.pdf
- Chromatogram/enrofloxacin/1S 1.5S 2S 2Tppm/50ppb.pdf
- Chromatogram/enrofloxacin/1S 1.5S 2S 2Tppm/ENR1.5S-0.pdf
- Chromatogram/enrofloxacin/1S 1.5S 2S 2Tppm/ENR1.5S-1.pdf
- Chromatogram/enrofloxacin/1S 1.5S 2S 2Tppm/ENR1.5S-12-1.pdf
- Chromatogram/enrofloxacin/1S 1.5S 2S 2Tppm/ENR1.5S-12-2.pdf
- Chromatogram/enrofloxacin/1S 1.5S 2S 2Tppm/ENR1.5S-15.pdf
- Chromatogram/enrofloxacin/1S 1.5S 2S 2Tppm/ENR1.5S-24.pdf
- Chromatogram/enrofloxacin/1S 1.5S 2S 2Tppm/ENR1.5S-3.pdf
- Chromatogram/enrofloxacin/1S 1.5S 2S 2Tppm/ENR1.5S-30.pdf
- Chromatogram/enrofloxacin/1S 1.5S 2S 2Tppm/ENR1.5S-6.pdf
- Chromatogram/enrofloxacin/1S 1.5S 2S 2Tppm/ENR1.5S-9.pdf
- Chromatogram/enrofloxacin/1S 1.5S 2S 2Tppm/ENR1S-0.pdf
- Chromatogram/enrofloxacin/1S 1.5S 2S 2Tppm/ENR1S-1.pdf
- Chromatogram/enrofloxacin/1S 1.5S 2S 2Tppm/ENR1S-12-1.pdf
- Chromatogram/enrofloxacin/1S 1.5S 2S 2Tppm/ENR1S-12-2.pdf
- Chromatogram/enrofloxacin/1S 1.5S 2S 2Tppm/ENR1S-15.pdf
- Chromatogram/enrofloxacin/1S 1.5S 2S 2Tppm/ENR1S-24.pdf
- Chromatogram/enrofloxacin/1S 1.5S 2S 2Tppm/ENR1S-3.pdf
- Chromatogram/enrofloxacin/1S 1.5S 2S 2Tppm/ENR1S-30.pdf
- Chromatogram/enrofloxacin/1S 1.5S 2S 2Tppm/ENR1S-6.pdf
- Chromatogram/enrofloxacin/1S 1.5S 2S 2Tppm/ENR1S-9.pdf
- Chromatogram/enrofloxacin/1S 1.5S 2S 2Tppm/ENR2T-0.pdf
- Chromatogram/enrofloxacin/1S 1.5S 2S 2Tppm/ENR2T-1.pdf
- Chromatogram/enrofloxacin/1S 1.5S 2S 2Tppm/ENR2T-12.pdf
- Chromatogram/enrofloxacin/1S 1.5S 2S 2Tppm/ENR2T-24.pdf
- Chromatogram/enrofloxacin/1S 1.5S 2S 2Tppm/ENR2T-3.pdf
- Chromatogram/enrofloxacin/1S 1.5S 2S 2Tppm/ENR2T-30.pdf
- Chromatogram/enrofloxacin/1S 1.5S 2S 2Tppm/ENR2T-6.pdf
- Chromatogram/enrofloxacin/1S 1.5S 2S 2Tppm/ENR2T-9.pdf
