# Supplementary material for: PK-PD integration of enrofloxacin and cefquinome alone and in combination against Klebsiella pneumoniae using an in vitro dynamic model
Source: Front Pharmacol. 2023 Oct 6;14:1226936. doi: 10.3389/fphar.2023.1226936 (PMC10587432; doi:10.3389/fphar.2023.1226936)
Supplement: Supplementary file 3 [file DataSheet2.ZIP]

Archive with 6 entries (5 files):
- Protein sequence and Bacterial Strain Identification Report/42-1.25t-aac6'-lb-cr protein.pro
- Protein sequence and Bacterial Strain Identification Report/42-1.5s-aac6'-lb-cr protein.pro
- Protein sequence and Bacterial Strain Identification Report/42-1t-aac6'-lb-cr protein.pro
- Protein sequence and Bacterial Strain Identification Report/IGBN22147-Cls2  Bacterial Strain Identification Report..pdf
- Protein sequence and Bacterial Strain Identification Report/IGBN22147-Zj42  Bacterial Strain Identification Report..pdf
- Protein sequence and Bacterial Strain Identification Report/
