# Supplementary material for: PK-PD integration of enrofloxacin and cefquinome alone and in combination against Klebsiella pneumoniae using an in vitro dynamic model
Source: Front Pharmacol. 2023 Oct 6;14:1226936. doi: 10.3389/fphar.2023.1226936 (PMC10587432; doi:10.3389/fphar.2023.1226936)
Supplement: Supplementary file 3 [file DataSheet2.ZIP › Protein sequence and Bacterial Strain Identification Report/42-1.5s-aac6'-lb-cr protein.pro]

Translate DNA Sequence P302221260_42-1-5S_aac_6_Ib_cr_F_49710_H02-1.seq(1,340)
With Standard Genetic Code

        Molecular Weight 12318.94 Daltons
        113 Amino Acids
        12 Strongly Basic(+) Amino Acids (K,R)
        13 Strongly Acidic(-) Amino Acids (D,E)
        36 Hydrophobic Amino Acids (A,I,L,F,W,V)
        30 Polar Amino Acids (N,C,Q,S,T,Y)

        5.324 Isolectric Point  
        -1.107 Charge at PH 7.0 

        Total number of bases translated is 339 
        % A = 26.25               [89]
        % G = 30.97              [105]
        % T = 18.58               [63]
        % C = 24.19               [82]
        % Ambiguous =  0.00        [0]

        % A+T = 44.84            [152]
        % C+G = 55.16            [187]

BASE COUNT       89 a     82 c    105 g     63 t

        Davis,Botstein,Roth Melting Temp C. 86.04
        Wallace Temp C                      1052.00
Codon usage:
gca  Ala(A)    2  # cag  Gln(Q)    3  # uug  Leu(L)    3  # uaa  Ter(.)    0
gcc  Ala(A)    2  # ---  Gln(Q)    7  # ---  Leu(L)   11  # uag  Ter(.)    0
gcg  Ala(A)    3  # gaa  Glu(E)    2  # aaa  Lys(K)    3  # uga  Ter(.)    0
gcu  Ala(A)    2  # gag  Glu(E)    6  # aag  Lys(K)    2  # ---  Ter(.)    0
---  Ala(A)    9  # ---  Glu(E)    8  # ---  Lys(K)    5  # aca  Thr(T)    1
aga  Arg(R)    0  # gga  Gly(G)    6  # aug  Met(M)    2  # acc  Thr(T)    6
agg  Arg(R)    1  # ggc  Gly(G)    2  # ---  Met(M)    2  # acg  Thr(T)    1
cga  Arg(R)    3  # ggg  Gly(G)    3  # uuc  Phe(F)    2  # acu  Thr(T)    0
cgc  Arg(R)    2  # ggu  Gly(G)    2  # uuu  Phe(F)    1  # ---  Thr(T)    8
cgg  Arg(R)    1  # ---  Gly(G)   13  # ---  Phe(F)    3  # ugg  Trp(W)    1
cgu  Arg(R)    0  # cac  His(H)    0  # cca  Pro(P)    3  # ---  Trp(W)    1
---  Arg(R)    7  # cau  His(H)    0  # ccc  Pro(P)    1  # uac  Tyr(Y)    3
aac  Asn(N)    1  # ---  His(H)    0  # ccg  Pro(P)    3  # uau  Tyr(Y)    2
aau  Asn(N)    3  # aua  Ile(I)    1  # ccu  Pro(P)    0  # ---  Tyr(Y)    5
---  Asn(N)    4  # auc  Ile(I)    2  # ---  Pro(P)    7  # gua  Val(V)    2
gac  Asp(D)    3  # auu  Ile(I)    1  # agc  Ser(S)    2  # guc  Val(V)    1
gau  Asp(D)    2  # ---  Ile(I)    4  # agu  Ser(S)    0  # gug  Val(V)    1
---  Asp(D)    5  # cua  Leu(L)    0  # uca  Ser(S)    1  # guu  Val(V)    4
ugc  Cys(C)    1  # cuc  Leu(L)    0  # ucc  Ser(S)    0  # ---  Val(V)    8
ugu  Cys(C)    0  # cug  Leu(L)    6  # ucg  Ser(S)    2  # nnn  ???(X)    0
---  Cys(C)    1  # cuu  Leu(L)    1  # ucu  Ser(S)    0  # TOTAL        113
caa  Gln(Q)    4  # uua  Leu(L)    1  # ---  Ser(S)    5  # 
_______________________________________________________________________________
>P302221260_42-1-5S_aac_6_Ib_cr_F_49710_H02.ab1

...
^^
MLNGEPIGYAQSYVALGSGDGRWEKETDPGVRGIDQLLANASQLGKGLGTKLVRALVELLFNDPEVTKIQTDPSPSNLRAIRCYEKAGFERQGTVTTPYGPAVYMVQTRQAFE
