# Supplementary material for: PK-PD integration of enrofloxacin and cefquinome alone and in combination against Klebsiella pneumoniae using an in vitro dynamic model
Source: Front Pharmacol. 2023 Oct 6;14:1226936. doi: 10.3389/fphar.2023.1226936 (PMC10587432; doi:10.3389/fphar.2023.1226936)
Supplement: Supplementary file 4 [file Table1.xlsx]

## Sheet: PK
		The calibration curves of blank samples added with standard solutions of enrofloxacin and cefquinome (n=5).
		enrofloxacin	the calibration curves	R^2
		1	y = 0.8234x - 16.084	0.9983
		2	y = 0.7916x - 7.1665	0.9996
		3	y = 0.8101x - 11.104	0.9994
		4	y = 0.7938x - 9.4124	0.9993
		5	y = 0.8011x - 9.4342	0.9994
		cefquinome	the calibration curves	R^2
		1	y = 5880.1x + 63214	0.9991
		2	y = 5778.2x + 117098	0.9989
		3	y = 5551.5x + 164377	0.9982
		4	y = 5738.9x + 136245	0.9991
		5	y = 5873.1x + 118080	0.9991
	In the in vitro dynamic model, the culture medium concentration of enrofloxacin (ng/mL).							In the in vitro dynamic model, the sample concentration of cefquinome in the growth medium of the ZJ42 strain(ng/mL).							In the in vitro dynamic model, the sample concentration of cefquinome in the growth medium of the ZJ42-1.5s strain(ng/mL).
		Dosages (mg/L)							Dosages (mg/L)							Dosages (mg/L)
	Time（h）	0.2(Total)	0.5(Total)	1(Total)	1.25(Total)	1.5(Total)	2(Total)	Time（h）	1.5（Split-8h)	2(Split-8h)	3(Split-8h)	4(Split-8h)			Time（h）	0.75(Split-12h)	1.25(Split-12h)	2(Split-12h)	4(Split-12h)	4(Total)
	0	211.152	586.452	822.568	1196.99	1577.08	1920.11	0	427.107	481.432	857.641	1149.58			0	388.861	767.766	1135.91	1888.26	3590.74
	1	208.559	539.483	690.925	1024.44	1283.04	1597.73	1	257.495	350.267	541.81	764.146			1	248.048	523.243	766.761	1375.28	2713.93
	3	158.339	552.243	492.791	820.867	994.758	1265.03	3	84.774	123.23	151.776	223.281			3	97.606	222.594	285.188	550.704	1199.41
	6	119.612	344.999	394.986	567.377	642.322	921.942	6	0	4.23021	8.25	36.036			6	0	0	0	122.25	119.631
	9	81.9078	186.233	226.338	349.519	458.807	656.801	8	0	0	0	0			9	0	0	0	0	2.8866
	12	46.0267	124.268	198.036	269.655	189.894	460.242	8.01	439.494	630.165	905.16	1536.07			12	0	0	0	0	0
	24	8.47953	30.5417	47.8087	34.7881	80.4334	108.026	10	124.67	231.964	301.994	481.242			12.01	324.766	664.049	1209.8	1978.21	--
	30	2.93238	13.7014	11.6099	23.96	18.7431	58.6598	12	36.805	78.1481	73.375	173.332			13	187.557	400.743	731.526	1470.67	--
	Time（h）	1(Split-12h)	1.5(Split-12h)	2(Split-12h)				14	0	7.49882	6.6905	35.2765			15	121.258	63.392	242.288	514.53	--
	0	453.477	582.328	1195.98				16	0	0	0	0			24	0	0	0	0	0
	1	400.02	500.618	1074.36				16.01	403.947	680.565	702.605	1364.79			In the in vitro dynamic model, the sample concentration of cefquinome in the growth medium of the CLS2 strain(ng/mL).
	3	314.98	420.538	860.946				24	0	0	0	10.947				Dosages (mg/L)
	6	213.819	279.335	476.393				Time（h）	2(Split-12h)	4(Split-12h)					Time（h）	0.75(Split-12h)	1.25(Split-12h)	2(Split-12h)	4(Split-12h)	4(Total)
	9	152.537	193.408	402.328				0	1053.27	1985.53					0	385.278	827.456	1078.22	2055.24	4019.83
	12	39.8449	39.612	195.866				1	583.037	1324.92					1	183.538	496.848	718.337	1376.05	2493.88
	12.01	624.423	825.444	1463.63				3	165.109	454.905					3	0	189.384	282.515	530.404	1140.49
	15	387.617	466.527	1004.07				6	7.60843	71.1678					6	0	0	7.1514	19.332	122.699
	24	115.93	187.421	257.535				9	0	0					9	0	0	0	0	0
	30	3.02056	86.0287	102.273				12	0	0					12	0	0	0	0	0
								12.01	1032.13	2097.64					12.01	228.046	779.119	1029.64	2462.05	--
								13	757.325	1118.76					13	122.21	495.187	710.724	1600.79	--
								15	260.451	548.693					15	0	188.658	285.396	540.606	--
								24	0	0					24	0	0	0	0	0

## Sheet: PD-static
	Enrofloxacin alone with strain ZJ42															Cefquinome in combination with enrofloxacin with ZJ42-1.5s strain
		1/2 MIC ENR		1 MIC ENR		2 MIC ENR		4 MIC ENR		8 MIC ENR		Control				Control		1/2 MIC ENR		1/2 MIC CEQ		1 MIC CEQ		2 MIC CEQ		1/2 MIC ENR+1/4 MIC CEQ		1/2 MIC ENR+1/2 MIC CEQ		1/2 MIC ENR+1 MIC CEQ		1/2 MIC ENR+2 MIC CEQ		1/2 MIC ENR+4 MIC CEQ
	0	1700000	6.23045	1700000	6.23045	1700000	6.23045	1700000	6.23045	1700000	6.23045	1750000	6.24304		0	1700000	6.23045	2200000	6.34242	1800000	6.25527	2600000	6.41497	2350000	6.37107	1700000	6.23045	1600000	6.20412	2100000	6.32222	1450000	6.16137	1550000	6.19033
	1	2400000	6.38021	2000000	6.30103	1300000	6.11394	260000	5.41497	18000	4.25527	4600000	6.66276		1	2400000	6.38021	1900000	6.27875	1550000	6.19033	1700000	6.23045	1400000	6.14613	1300000	6.11394	1100000	6.04139	1100000	6.04139	1200000	6.07918	580000	5.76343
	3	750000	5.87506	100000	5	50	1.69897	50	1.69897	50	1.69897	32750000	7.51521		3	27500000	7.43933	1350000	6.13033	2050000	6.31175	710000	5.85126	330000	5.51851	330000	5.51851	360000	5.5563	280000	5.44716	430000	5.63347	180000	5.25527
	6	18000000	7.25527	12000	4.07918	1500	3.17609	50	1.69897	50	1.69897	280000000	8.44716		6	180000000	8.25527	43000000	7.63347	18000000	7.25527	400	2.60206	700	2.8451	850	2.92942	400	2.60206	250	2.39794	400	2.60206	350	2.54407
	9	70000000	7.8451	250000	5.39794	29000	4.4624	50	1.69897	50	1.69897	550000000	8.74036		9	700000000	8.8451	700000000	8.8451	14000000	7.14613	8500	3.92942	550	2.74036	350	2.54407	150	2.17609	300	2.47712	150	2.17609	50	1.69897
	12	130000000	8.11394	16500000	7.21748	1100000	6.04139	50	1.69897	50	1.69897	1045000000	9.01912		12	330000000	8.51851	160000000	8.20412	20000000	7.30103	1650000	6.21748	150	2.17609	18000	4.25527	50	1.69897	50	1.69897	50	1.69897	50	1.69897
	24	335000000	8.52504	210000000	8.32222	250000000	8.39794	50	1.69897	50	1.69897	770000000	8.88649		24	285000000	8.45484	275000000	8.43933	165000000	8.21748	26500000	7.42325	50	1.69897	8150000	6.91116	13900	4.14301	50	1.69897	50	1.69897	50	1.69897
	Cefquinome used alone with strain ZJ42															Cefquinome in combination with enrofloxacin with CLS2 strain
		1/2 MIC CEQ		1 MIC CEQ		2 MIC CEQ		4 MIC CEQ		8 MIC CEQ		Control				Control		1/2 MIC ENR		1/2 MIC CEQ		1 MIC CEQ		2 MIC CEQ		1/2 MIC ENR+1/4 MIC CEQ		1/2 MIC ENR+1/2 MIC CEQ		1/2 MIC ENR+1 MIC CEQ		1/2 MIC ENR+2 MIC CEQ		1/2 MIC ENR+4 MIC CEQ
	0	1900000	6.27875	1900000	6.27875	1900000	6.27875	1900000	6.27875	1900000	6.27875	2250000	6.35218		0	1200000	6.07918	1300000	6.11394	1100000	6.04139	1400000	6.14613	2000000	6.30103	1400000	6.14613	1300000	6.11394	1400000	6.14613	1800000	6.25527	2600000	6.41497
	1	1750000	6.24304	1200000	6.07918	810000	5.90849	780000	5.89209	460000	5.66276	3100000	6.49136		1	2900000	6.4624	1350000	6.13033	1150000	6.0607	1020000	6.0086	1100000	6.04139	1100000	6.04139	930000	5.96848	1015000	6.00647	860000	5.9345	1350000	6.13033
	3	260000	5.41497	210000	5.32222	170000	5.23045	135000	5.13033	110000	5.04139	42500000	7.62839		3	37500000	7.57403	180000	5.25527	510000	5.70757	105000	5.02119	9000	3.95424	24000	4.38021	16000	4.20412	10000	4	2700	3.43136	11000	4.04139
	6	3100	3.49136	1300	3.11394	700	2.8451	400	2.60206	500	2.69897	180000000	8.25527		6	130000000	8.11394	140000	5.14613	9000	3.95424	2300	3.36173	800	2.90309	5700	3.75587	100	2	50	1.69897	50	1.69897	50	1.69897
	9	29000	4.4624	500	2.69897	300	2.47712	200	2.30103	50	1.69897	350000000	8.54407		9	420000000	8.62325	250000	5.39794	125000	5.09691	200	2.30103	250	2.39794	13000	4.11394	200	2.30103	50	1.69897	50	1.69897	50	1.69897
	12	1900000	6.27875	250	2.39794	200	2.30103	50	1.69897	50	1.69897	695000000	8.84198		12	230000000	8.36173	100000000	8	51000000	7.70757	50	1.69897	50	1.69897	4900000	6.6902	10500	4.02119	50	1.69897	50	1.69897	50	1.69897
	24	240000000	8.38021	50	1.69897	50	1.69897	50	1.69897	50	1.69897	620000000	8.79239		24	340000000	8.53148	230000000	8.36173	26000000	7.41497	50	1.69897	50	1.69897	180000000	8.25527	10500000	7.02119	50	1.69897	50	1.69897	50	1.69897

## Sheet: PD-dynamic
	A													A
	ZJ42	Control		0.2μg/mL(total)		0.75μg/mL(total)		1.25μg/mL(total)		1.5μg/mL(total)		2μg/mL(total)		ZJ42	1μg/mL(Split)		1.5μg/mL(Split)		2μg/mL(Split)
	0	2800000	6.44716	2300000	6.36173	1350000	6.13033	1550000	6.19033	1400000	6.14613	1100000	6.04139	0	1550000	6.19033	1350000	6.13033	1700000	6.23045
	1	4400000	6.64345	31500	4.49831	150	2.17609	200	2.30103	250	2.39794	50	1.69897	1	900	2.95424	400	2.60206	150	2.17609
	3	51000000	7.70757	3400	3.53148	50	1.69897	50	1.69897	50	1.69897	50	1.69897	3	50	1.69897	50	1.69897	50	1.69897
	6	660000000	8.81954	1350	3.13033	50	1.69897	50	1.69897	50	1.69897	50	1.69897	6	50	1.69897	50	1.69897	50	1.69897
	9	390000000	8.59106	1550	3.19033	50	1.69897	150	2.17609	50	1.69897	50	1.69897	9	50	1.69897	50	1.69897	50	1.69897
	12	640000000	8.80618	3200000	6.50515	700	2.8451	900	2.95424	50	1.69897	50	1.69897	12	2600	3.41497	325	2.51188	50	1.69897
	24	1800000000	9.25527	660000000	8.81954	51500	4.71181	21000	4.32222	50	1.69897	50	1.69897	15	1550	3.19033	50	1.69897	50	1.69897
	30	910000000	8.95904	800000000	8.90309	3100000	6.49136	2600000	6.41497	400	2.60206	50	1.69897	24	29500	4.46982	50	1.69897	50	1.69897
														30	460000	5.66276	6000	3.77815	50	1.69897
	B											B
	ZJ42	Control		1.5μg/m(Split-8h)		2μg/mL(Split-8h)		3μg/mL(Split-8h)		4μg/mL(Split-8h)		ZJ42	2μg/mL(Split-8h)		4μg/mL(Split-8h)
	0	2950000	6.46982	2500000	6.39794	1100000	6.04139	2400000	6.38021	1300000	6.11394	0	1850000	6.26717	2750000	6.43933
	1	4800000	6.68124	1400000	6.14613	470000	5.6721	510000	5.70757	260000	5.41497	1	490000	5.6902	330000	5.51851
	3	41000000	7.61278	1300	3.11394	800	2.90309	200	2.30103	50	1.69897	3	1200	3.07918	250	2.39794
	6	190000000	8.27875	500	2.69897	400	2.60206	200	2.30103	200	2.30103	6	1950	3.29003	350	2.54407
	8	560000000	8.74819	3100	3.49136	1100	3.04139	50	1.69897	400	2.60206	9	4700	3.6721	3000	3.47712
	12	860000000	8.9345	15500	4.19033	800	2.90309	50	1.69897	600	2.77815	12	460000	5.66276	37000	4.5682
	16	--	--	1050000	6.02119	2100	3.32222	1050	3.02119	1100	3.04139	15	4500	3.65321	1000	3
	24	530000000	8.72428	91000000	7.95904	31000	4.49136	28000	4.44716	3250	3.51188	24	460000	5.66276	21000	4.32222
	C
	ZJ42-1.5s	Control		ENR-1mg/L(Constant)		CEQ-2μg/mL-12h		CEQ4μg/mL-12h		ENR1μg/mL+CEQ0.75μg/mL-12h		ENR1μg/mL+CEQ1.25μg/mL-12h		ENR1μg/mL+CEQ2μg/mL-12h		ENR1μg/mL+CEQ4μg/mL-12h		ENR1μg/mL+CEQ4μg/mL-total
	0	4600	3.66276	1600000	6.20412	1900000	6.27875	1300000	6.11394	900000	5.95424	1000000	6	1750000	6.24304	1150000	6.0607	1100000	6.04139
	1	18000	4.25527	800000	5.90309	1300000	6.11394	180000	5.25527	17500	4.24304	25000	4.39794	80000	4.90309	33000	4.51851	40500	4.60746
	3	180000	5.25527	61000	4.78533	10500	4.02119	200	2.30103	150	2.17609	50	1.69897	50	1.69897	150	2.17609	50	1.69897
	6	410000000	8.61278	42000	4.62325	7250	3.86034	50	1.69897	500	2.69897	600	2.77815	50	1.69897	50	1.69897	50	1.69897
	9	510000000	8.70757	48500	4.68574	66000	4.81954	2100	3.32222	3100	3.49136	1600	3.20412	50	1.69897	50	1.69897	350	2.54407
	12	760000000	8.88081	710000	5.85126	570000	5.75587	130000	5.11394	29000	4.4624	3200	3.50515	300	2.47712	50	1.69897	900	2.95424
	15					21000	4.32222	3700	3.5682	5100	3.70757	300	2.47712	200	2.30103	50	1.69897
	24	510000000	8.70757	460000000	8.66276	11000000	7.04139	1200000	6.07918	17500	4.24304	3600	3.5563	2600	3.41497	50	1.69897	27250	4.43537
	D
	CLS2	Control		ENR-2mg/L(Constant)		CEQ-2μg/mL-12h		CEQ4μg/mL-12h		ENR1μg/mL+CEQ0.75μg/mL-12h		ENR1μg/mL+CEQ1.25μg/mL-12h		ENR1μg/mL+CEQ2μg/mL-12h		ENR1μg/mL+CEQ4μg/mL-12h		ENR1μg/mL+CEQ4μg/mL-total
	0	2950000	6.46982	1600000	6.20412	1250000	6.09691	1150000	6.0607	1100000	6.04139	1300000	6.11394	550000	5.74036	2000000	6.30103	1250000	6.09691
	1	4800000	6.68124	1200000	6.07918	460000	5.66276	465000	5.66745	380000	5.57978	260000	5.41497	36000	4.5563	240000	5.38021	63000	4.79934
	3	41000000	7.61278	540000	5.73239	250	2.39794	1000	3	600	2.77815	250	2.39794	150	2.17609	250	2.39794	50	1.69897
	6	190000000	8.27875	310000	5.49136	400	2.60206	1600	3.20412	50	1.69897	50	1.69897	50	1.69897	50	1.69897	50	1.69897
	9	560000000	8.74819	5100000	6.70757	4100	3.61278	3800	3.57978	1100	3.04139	50	1.69897	50	1.69897	200	2.30103	50	1.69897
	12	860000000	8.9345	31000000	7.49136	340000	5.53148	125000	5.09691	450000	5.65321	2250	3.35218	150	2.17609	50	1.69897	50	1.69897
	15					4400	3.64345	3050	3.4843	170000	5.23045	250	2.39794	50	1.69897	50	1.69897
	24	530000000	8.72428	680000000	8.83251	11500000	7.0607	240000	5.38021	34000000	7.53148	1700	3.23045	3650	3.56229	450	2.65321	1925	3.28443

## Sheet: PKPD parameter-static
	Group	Emax (log10 CFU/ml/h)	EC50 (μg/ml)	Hill coefficient	R2
	A	0.569274	0.174834	1.63651	0.9897
	B	0.479633	0.045153	1.70857	0.9962
	C	1.25285	0.903959	0.1793	0.9863
	D	0.52243	0.04393	1.78159	1

## Sheet: PKPD parameter-dynamic
	PK/PD parameter	E0 (log10CFU/ml)	EC50	Emax (log10CFU/ml)	Hill’s coefficient	R2	3 Log10CFU/mL drop
	Enrofloxacin alone
	AUC24h/MIC (h)	-3.64046	23.9974	2.90025	5.50835	0.917	23.29
	Cmax/MIC	-4.6035	3.9246	3.0648	2.0902	0.9513	3.18
	%T＞MIC	-5.9	72.4685	2.66965	4.28135	0.936	62.71
	Cefquinome alone
	AUC24h/MIC (h)	-1.81249	6.05901	2.24999	29.1916	0.957	6.28
	Cmax/MIC	-1.8136	4.00804	2.2496	10.2519	0.9479	4.44
	%T＞MIC	-2.3205	46.4972	2.32226	13.2798	0.9945	48.66
	Cefquinome in combination with Enrofloxacin
	AUC24h/MIC (h)	-2.9817	5.06309	2.29328	3.82282	0.9405	4.78
	Cmax/MIC	-2.84451	2.4219	2.24726	14.7755	0.936	2.54
	%T＞MIC	-3.35451	17.4261	2.3207	3.40595	0.9593	18.04

## Sheet: the relative fitness value (W)
		Total bacterial count（42-0.75T）		42-0.75T24h
	0	3400000	6.53148	1200000	6.07918
	24	510000000	8.70757	19500000	7.29003	0.403881
	24	1020000	6.0086	39000	4.59106
	48	805000000	8.9058	4100000	6.61278	0.90387
		Total bacterial count（42-1.25T）		42-1.25T24h
	0	3300000	6.51851	1300000	6.11394
	24	470000000	8.6721	190000000	8.27875	1.38037
	24	940000	5.97313	380000	5.57978
	48	910000000	8.95904	330000000	8.51851	1.35103
		Total bacterial count（42-1.5S）		42-1.5S30h
	0	2550000	6.40654	1100000	6.04139
	24	480000000	8.68124	235000000	8.37107	1.61297
	24	960000	5.98227	470000	5.6721
	48	760000000	8.88081	415000000	8.61805	1.77267
